# Supplementary material for: KHK, PNPLA3 and PPAR as Novel Targets for the Anti-Steatotic Action of Bempedoic Acid
Source: Biomedicines. 2022 Jun 27;10(7):1517. doi: 10.3390/biomedicines10071517 (PMC9312949; doi:10.3390/biomedicines10071517)
Supplement: Supplementary file 1 [file biomedicines-10-01517-s001.zip]

Archive with 1 entries (1 files):
- biomedicines-1778316-supplementary.pdf
